# Supplementary material for: Scoping review of cytolytic vaginosis literature
Source: PLoS One. 2023 Jan 26;18(1):e0280954. doi: 10.1371/journal.pone.0280954 (PMC9879469; doi:10.1371/journal.pone.0280954)
Supplement: S4 Table — (XLSX) [file pone.0280954.s004.xlsx]

## Sheet: Sheet1
Scoping Review of Cytolytic Vaginosis Literature
S4 Table: Full data set
January 16, 2023																							0.4
	Year published	Form	Location	Language	Funding source	Journal title	Impact factor	Type	CV focus	Aspect	Total women	Objective	Able to calculate prevalence	Participant selection	Participant age	vulvovaginal symptoms	Neg yeast microscopy / neg yeast culture	Overall women positive for CV	Subset positive for CV	Data on diagnosis	Location of sample	Swab type	Stain used	Diagnosis criteria	Description/criteria for lactobacilli	Description/criteria for cytolysis	Vaginal flora classification	Data on treatment	Primary or secondary source	Baking soda sitz bath	Baking soda vaginal irrigation	tampons	antibiotics	Other treatments	Order	Results	exposure/outcome	selection bias	information bias	confounder bias	Results
ACOG Practice Bulletin N. 72. 2006	2006	article	United States	English	not given	Obstetrics and Gynecology	4.965	review (practice guideline)	no	comprehensive	NA	Approach to vaginitis	no	NA	NA	NA	NA	NA	NA	no	NA	NA	NA	NA	NA	NA	NA	no	NA	NA	NA	NA	NA	NA	NA	NA	NA	NA	NA	NA	NA
Akgun 2012	2012	abstract	Turkey	English	unable to determine	Virchows Archiv	2.868	retrospective cohort	yes	association	4672	Relationship between cytolytic vaginosis and infertility	yes	Pathology department review of PAP smears done from 2011 - 2012 for women with symptoms of vaginal candidiasis. Did not indicate sampling method.	did not indicate	yes	did not indicate/ yes	82	infertile: 27/261; fertile: 55/4411	no	NA	NA	NA	NA	NA	NA	NA	no	NA	NA	NA	NA	NA	NA	NA	NA	cytolytic vaginosis/infertility	Low	High	High	In women with cytolytic vaginosis, 32.9% women were infertile; in women without cytolytic vaginosis, 5.58% were infertile (P < .05).
Amaral 2007	2007	article	Brazil	English	not given	International Journal of STD & AIDS	1.501	cross-sectional analytical	no	prevalence	155	Prevalence of abnormal flora and association between douching and abnormal flora	yes	Sex workers attending health centre for a routine medical examination. Exclusion criteria: < 18 years old, pregnant, HIV-infected, users of illicit or immunosuppressive drugs and degenerative or chronic disease. Did not indicate date of recruitment and sampling method.	mean age 26 (standard deviation (SD) 6 years)	did not indicate	yes/no1	3	vaginal douching: 1/94; not vaginal douching: 2/61	yes	vagina, lateral wall	sterile dacron swab	gram stain	lactobacilli, cell lysis and leukocytes (absence or presence of a few)	extreme number of lactobacillus	cellular lysis	I-III grading system. Type I: ≥80% or more of vaginal flora resembled lactobacilli; Type II: 25% - 79%; Type III: < 25%. (not in reference to CV)	no	NA	NA	NA	NA	NA	NA	NA	NA	NA	NA	NA	NA	NA
Anderson 2016	2016	article	United States	English	not given	Journal for Nurse Practitioners	0.7	review	yes	comprehensive	NA	Overview of cytolytic vaginosis	no	NA	NA	NA	NA	NA	NA	no	NA	NA	NA	NA	NA	NA	NA	yes	Secondary	2-4 tbsp of baking soda in 1 litre of warm water, several times/week and then 1-2x/week to prevent recurrence	1-2 tbsp of baking soda in 4 cups of warm water, 2x/week for 2 weeks	Did not indicate	amoxicillin/clavulanic acid 150 mg/125 mg 3x/day x 7 days or doxycycline 100 mg 2x/day x 10 days	Did not indicate	Did not indicate	NA	NA	NA	NA	NA	NA
Andrist 2001	2001	article	United States	English	not given	Journal of Obstetric, Gynecologic & Neonatal Nursing	1.219	review	no	comprehensive	NA	Approach to vaginal infections	no	NA	NA	NA	NA	NA	NA	no	NA	NA	NA	NA	NA	NA	NA	yes	Secondary	2-4 tbsp of baking soda in 1-2 inches of warm water 1-2x/week and then weekly as needed	1-2 tsp in 2 cups warm water 1-2x/week and then weekly as needed	Discontinue use	Did not indicate	Stop fungal treatment, alternative treatments and dietary supplements	Did not indicate	NA	NA	NA	NA	NA	NA
Azevedo 2019	2019	article	Portugal	English	not given	Journal of Lower Genital Tract Disease	1.458	cross-sectional analytical	no	diagnosis	50	Impact vaginal sampling site has on wet mount microscopy results	yes	Consecutive women attending outpatient lower genital tract clinic June-August 2018. Most referred for abnormal cytology/HPV positive/HIV follow up. Exclusion criteria: <18 years old, pregnant, vaginal bleeding, vaginal medication in last 48 hours, inability to understand study protocol or not consenting to the study.	mean age 41 (SD 8 years)	0.2	yes/no	0.1	asymptomatic women 4/40; symptomatic 1/10	yes	vagina, right, left, anterior, and posterior fornices and outer third of the vagina 3-4 cm from hymen	endobrush	wet mount	lactobacilli, cytolysis (communication with author)	normal or increased number of lactobacilli (communication with author).	bare nuclei and debris (communication with author)	I-III grading system. Grade I: only lactobacilli; Grade IIa: presence of other bacteria, but dominance of lactobacilli; Grade IIb: lactobacilli present, but not dominating; Grade III: other bacteria present and lactobacilli absent or very scarce.	no	NA	NA	NA	NA	NA	NA	NA	NA	NA	NA	NA	NA	NA
Batashki 2009	2009	article	Bulgaria	Bulgarian	not given	Akusherstvo i Ginekologiya	None	cross-sectional descriptive	yes	prevalence	1152	Prevalence of cytolytic vaginosis in women with vulvovaginal symptoms	yes	Women reproductive age having an outpatient gynecological exam. Exclusion criteria: pregnant and diabetes. Did not indicate where presented, date of recruitment, and sampling method.	21-41 years	did not indicate (just indicated women diagnosed with cytolytic vaginosis had these symptoms)	yes/unclear	45	NA	yes	did not indicate	did not indicate	gram stain	cibley criteria	increased lactobacilli	cytolysis-empty cores of intermediate cells and cytoplastic fragmentation resulting from cell lysis	none	yes	Secondary	Recommended. Did not specify modality and did not provide details.	Recommended. Did not specify modality and did not provide details.	Did not indicate	amoxicillin-clavulanic acid	Stop antimycotic drugs	Did not indicate	None	NA	NA	NA	NA	NA
Beghini 2015	2015	article	Brazil	English	grant to PCG (PC Giraldo) from the Research Support Foundation of Sao Paulo (FAPESP), project no. 2011/19960-9. JB (J Beghini) was the recipient of a CAPES Fellowship, project no. 4889-13-14.	BJOG-An International Journal of Obstetrics and Gynaecology	5.193	cross-sectional analytical	no	diagnosis	209	Comparison of metabolites (D-lactic acid, L-lactic acid, EMMPRIN and MMP-8) in vaginal samples of women with vaginosis	yes	Sexually active premenopausal women presenting to an outpatient genital infection clinic May-Nov 2013. Exclusion criteria: menses, pregnancy, current use of antibiotics, antifungal medications, corticosteroids or any other immunosuppressive medication or any vaginal product, and women whose last vaginal sexual intercourse was <24 hours of attending clinic. Did not indicate sampling method.	mean age 30 (SD 7-9)	0.6	unclear/yes	21	NA	yes	vagina, lateral wall	sterile cotton swab	grain stain	cibley criteria (except did not include pH)	massive increased number of lactobacillus morphotypes	vaginal epithelial lysis	none	no	NA	NA	NA	NA	NA	NA	NA	NA	NA	NA	NA	NA	NA
Bibbo 1988	1988	book chapter/section	United States	English	NA	Compendium on diagnostic cytology, tutorial of cytology, 5th edition	NA	cross-sectional descriptive	no	prevalence	15000	Prevalence of abnormal microbiology in outpatient Pap samples	no	NA	NA	NA	NA	NA	NA	no	NA	NA	NA	NA	NA	NA	NA	no	NA	NA	NA	NA	NA	NA	NA	NA	NA	NA	NA	NA	NA
Cerikcioglu 2004	2004	article	Turkey	English	not given	Infectious Diseases in Obstetrics and Gynecology	None	cross-sectional descriptive	yes	prevalence	210	Prevalence of cytolytic vaginosis in women with signs/symptoms of vulvovaginal candidiasis	yes	Normally menstruating women presenting with symptoms of candidiasis. Did not indicate where presented, date of recruitment, exclusion criteria, and sampling method.	reproductive age	yes	yes/yes	15	NA	yes	vagina, side wall and/or vaginal pool	sterile cotton swab	gram stain	lactobacilli, cytolysis	abundant lactobacilli	disrupted epithelial	none	yes	Primary and secondary	Did not indicate	Recommended. Did not provide details	Did not indicate	Did not indicate	Did not indicate	Did not indicate	2 patients with cytolytic vaginosis that did baking soda irrigation benefited	NA	NA	NA	NA	NA
Cibley 1991	1991	article	United States	English	not given	American Journal of Obstetrics and Gynecology	6.12	review	yes	comprehensive	NA	Overview of cytolytic vaginosis	no	NA	NA	NA	NA	NA	NA	no	NA	NA	NA	NA	NA	NA	NA	yes	Primary	Did not indicate	30-60 g of Baking Soda in 1 liter of warm water 2-3x/week and then 1-2x/weekly as needed. Start 24 -48 hours before expected symptoms	Did not indicate	Did not indicate	1) stop douching with vinegar or a vinegar and water mixture. 2) Avoid applying yogurt into the vagina	Did not indicate	NA	NA	NA	NA	NA	NA
Demirezen 2003	2003	article	Turkey	English	not given	Central European Journal of Public Health	0.636	cross-sectional descriptive	yes	prevalence	2947	Prevalence of cytolytic vaginosis in women with symptoms of vulvovaginal candidiasis	yes	Women presenting to gynecology and obstetrics clinic with candidiasis symptoms and 'other complaints'. Exclusion criteria: pregnant, operation, vaginal contraceptives, or broad-spectrum antibiotics. Did not indicate date of recruitment and sampling method.	mean age 40 (SD 4)	yes	yes/no	54	NA	yes	vagina, did not indicate specific location	wooden spatula	Papanicolaou stain	lactobacilli, cytolysis	abundant lactobacilli	cytoplastic fragmentation and/or naked nuclei	none	no	NA	NA	NA	NA	NA	NA	NA	NA	NA	NA	NA	NA	NA
Donders 1999	1999	article	Belgium	English	not given	Infectious diseases in obestetrics and gynecologist	None	review	no	diagnosis	NA	Classification of vaginal flora into grades based on quantity of lactobacilli	no	NA	NA	NA	NA	NA	NA	no	NA	NA	NA	NA	NA	NA	NA	no	NA	NA	NA	NA	NA	NA	NA	NA	NA	NA	NA	NA	NA
Donders 2007	2007	article	Belgium	English	not given	Best Practice & Research Clinical Obstetrics and Gynaecology	2.792	review	no	comprehensive	NA	Diagnostic techniques for abnormal vaginal flora and characterization of abnormal vaginal flora	no	NA	NA	NA	NA	NA	NA	no	NA	NA	NA	NA	NA	NA	NA	no	NA	NA	NA	NA	NA	NA	NA	NA	NA	NA	NA	NA	NA
Donders 2010	2010	article	Belgium	English	not given	Gynecologic and Obstetric Investigation	1.302	review	no	comprehensive	NA	Management of recurrent vulvovaginal candidiasis	no	NA	NA	NA	NA	NA	NA	no	NA	NA	NA	NA	NA	NA	NA	yes	Primary	Did not indicate	Did not indicate	Did not indicate	Did not indicate	Treatment to increase pH to decrease the sensation of burning	Did not indicate	None	NA	NA	NA	NA	NA
Edwards 2004	2004	article	United States	English	not given	Dermatologic Therapy	1.74	review	no	comprehensive	NA	Approach to infectious vaginitis	no	NA	NA	NA	NA	NA	NA	no	NA	NA	NA	NA	NA	NA	NA	yes	Secondary	Did not indicate	30-60 g of baking soda in 1L of warm water, 2-3x/week. Not curative, continue 1-2x/week to control symptoms	Did not indicate	Did not indicate	Did not indicate	NA	NA	NA	NA	NA	NA	NA
Fan 2010	2010	article	China	Chinese Mandarin	not given	Chinese Journal of Obstetrics and Gynecology	None	cross-sectional descriptive	no	prevalence	516	Characterization of clinical and microbiological findings of aerobic vaginitis	yes	Women of child bearing age presenting to outpatient gynecological department with vulvovaginal symptoms between April-Dec 2018 that had complete records. Exclusion criteria: pregnant, menstrual cramps, vaginal medication history within 1 week, vaginal lubricants within 3 days, sexual intercourse within 3 days, psychiatric patients unable to answer questions, or not consenting to the study. Did no…	reproductive age	yes	yes/yes	11	NA	yes	vagina, front third of wall	did not indicate	wet mount and gram stain	cibley criteria	large number of lactobacilli	dissolved squamous epithelial cells, broken cytoplasmic debris, and intact epithelial cells	none	no	NA	NA	NA	NA	NA	NA	NA	NA	NA	NA	NA	NA	NA
Faro 2004	2004	book chapter/section	United States	English	NA	Vaginitis Differential Diagnosis and Management	NA	review	yes	comprehensive	NA	Overview of cytolytic vaginosis	no	NA	NA	NA	NA	NA	NA	no	NA	NA	NA	NA	NA	NA	NA	yes	Primary	Did not indicate	30-60 g of baking soda in 1L of warm water, 2-3x/week in 1L and then for 1x/week as needed. Do in sitting/standing position with little pressure to avoid potentially solution entering upper genital tract (may increase of risk of pelvic infection.)	Did not indicate	intravaginal clindamycin cream (2%) or oral metronidazole	Did not indicate	Did not indicate	NA	NA	NA	NA	NA	NA
Fontan 2020	2020	abstract	Spain	English	unable to determine	Presentation at ECCMID (European congress of clinical microbiology and infectious disease) conference	NA	cross-sectional analytical	yes	diagnosis	38	Evaluation of Lactobacillus crispatus as a marker of cytolytic vaginosis	no	NA	NA	NA	NA	NA	NA	yes	vagina, did not indicate specific location	did not indicate	gram stain	lactobacilli, cytolysis	significant amount of gram-positive bacilli	cytolysis with bare cell nuclei	none	no	NA	NA	NA	NA	NA	NA	NA	NA	NA	NA	NA	NA	NA
Gaspar 2019	2019	abstract	Portugal	English	unable to determine	Journal of Lower Genital Tract Disease	1.458	cross-sectional descriptive	no	diagnosis	24	Role of Lactobacillus crispatus in vaginal infections	yes	Women attending a gynecological exam at a private clinic. Did not indicate date of recruitment, exclusion criteria, and sampling method.	mean age 38 (SD 14)	did not indicate	yes but unclear if microscopy or culture	2	NA	no	NA	NA	NA	NA	NA	NA	NA	no	NA	NA	NA	NA	NA	NA	NA	NA	NA	NA	NA	NA	NA
Giraldo 2005	2005	article	Brazil	Portuguese	not given	Revista Brasileira de Ginecologia e Obstetrician	None	cross-sectional analytical	no	prevalence	97	Impact vaginal intercourse and douching has on vaginal microbiota	yes	Consecutive women attending a health centre for a routine medical examination (50% sex workers). Did not indicate date of recruitment, and exclusion criteria.	average age 25 (SD 6) (sex trade workers), average age 32 (SD 10) (non sex trade workers)	did not indicate	yes/no	7	vaginal irrigation 0/40; no vaginal irrigation 7/57	yes	vagina, lateral wall	sterile dacron swab	gram stain	lactobacilli, cytolysis, leukocytes (absence)	excessive number of lactobacilli	cytolysis	I-III grading system. Type I: ≥80% or more of vaginal flora resembled lactobacilli; Type II: around 50%; Type III: < 25%. (not in reference to CV)	no	NA	NA	NA	NA	NA	NA	NA	NA	NA	NA	NA	NA	NA
Guevara 2011	2011	article	Venezuela	Spanish	not given	Revista de Obstetricia y Ginecologia de Venezuela	None	review	yes	comprehensive	NA	Overview of cytolytic vaginosis	no	NA	NA	NA	NA	NA	NA	no	NA	NA	NA	NA	NA	NA	NA	yes	Secondary	30-60 g of baking soda in 1L of warm water 1-2x/week. If recurrent then 2-3x/week for 1 week and 1-2x/week after or 24-28 hours prior to expected symptoms.	Mentioned but did not provide details on this, other than should do 24-48 hours after expected symptoms	Did not indicate	Did not indicate	1) sexual abstinence until remission of symptoms,; 2) avoid soap during genital cleaning; 3) cotton underwear; and 4) decrease carbohydrate consumption	Prefer sitz bath due to the potential risk of pelvic inflammatory disease.	NA	NA	NA	NA	NA	NA
Gupta 2019	2019	article	India	English	not given	Microbial Pathogenesis	2.581	review	no	comprehensive	NA	Analysis of the impact vaginal microbiome has on female health	no	NA	NA	NA	NA	NA	NA	no	NA	NA	NA	NA	NA	NA	NA	no	NA	NA	NA	NA	NA	NA	NA	NA	NA	NA	NA	NA	NA
Hacisalihoglu 2021	2021	article	Turkey	English	none	Journal of Cytology	0.696	cross-sectional descriptive	yes	comprehensive	2932	Prevalence, diagnosis, and treatment of cytolytic vaginosis	yes	Randomly selected Pap smears from 2015-2018 positive for cytolytic vaginosis and of these Pap smears selected women with vulvovaginal symptoms. Exclusion criteria: Pap smears insufficient for evaluation.	mean age 35 (range 18-57)	did not indicate	yes/no	63	NA	yes	cervix	did not indicate	Papanicolaou stain	cibley criteria (except no pH, discharge)	0-3 scoring system	0-3 scoring system	none	yes	Primary	1 tbsp of baking soda dissolved in 4L of lukewarm tap water every second day for 10 days (considered one cycle)	Did not indicate	Did not indicate	Did not indicate	Did not indicate	Did not indicate	Dyspareunia: resolved completely in 36/37 women; discharge: resolved completely in 43/53 women and improved in 10/53 women; Severe discomfort: resolved completely in 28/29 women.	NA	NA	NA	NA	NA
Hay 2018	2018	article	United States	English	not given	Medicine	1.87	review	no	comprehensive	NA	Approach to vaginal discharge	no	NA	NA	NA	NA	NA	NA	no	NA	NA	NA	NA	NA	NA	NA	yes	Secondary	Did not indicate	Recommended. Did not provide details.	Did not indicate	Did not indicate	Did not indicate	NA	NA	NA	NA	NA	NA	NA
Hills 2007	2007	article	United States	English	not given	Advance For Nurse Practitioners	None	review	yes	comprehensive	NA	Overview of cytolytic vaginosis and lactobacillosis	no	NA	NA	NA	NA	NA	NA	no	NA	NA	NA	NA	NA	NA	NA	yes	Secondary	2-4 tbsp of baking soda in 1-2 inches of warm water 2x/day for 15-20 minutes, then 24-48 hours prior to expected symptoms. Wash tub after each use	1-2 tsp of baking soda in 1/2L of water 2-3x/week and 24-48 hours prior to the onset of symptoms. Clean equipment with hot soapy water each time.	Discontinue use except during physical activity or swimming which should be limited to 1-2 hours. Use of deodorant sanitary pads recommended as an alternative.	Did not indicate	1) discontinue prescription and over-the counter antifungal medication; 2) discontinue homeopathic remedies including probiotics; 3) white all-cotton underwear; 4) launder in mild soap and hot water; 5) avoid soap for genital cleaning; and 6) abstinence from sexual activity when symptoms are present and during initial therapy.	Sitz bath recommended over vaginal irrigation	NA	NA	NA	NA	NA	NA
Hu 2015	2015	article	China	English	not given	Journal of Lower Genital Tract Disease	1.458	cross-sectional descriptive	yes	diagnosis	108	Comparison of microbiological characteristics of cytolytic vaginosis and vulvovaginal candidiasis	no	NA	NA	NA	NA	NA	NA	yes	vagina, did not indicate specific location	dry sterile cotton wool tip swab	gram stain	cibley criteria	≥1,000 lactobacillus per oif	mild CV with ≤50% fragmented epithelial cells and >50% normal epithelial cells and severe as >50% fragmented epithelial cells and ≤50% normal epithelial cells	none	no	NA	NA	NA	NA	NA	NA	NA	NA	NA	NA	NA	NA	NA
Hutti 2000	2000	article	United States	English	not given	Journal of the American Academy of Nurse Practitioners	1.346	review	yes	comprehensive	NA	Overview of cytolytic vaginosis	no	NA	NA	NA	NA	NA	NA	no	NA	NA	NA	NA	NA	NA	NA	yes	Secondary	2-4 tbsp of baking soda in 2 inches of bath water (any temperature), twice/day for 15 min 2-3x/week for the first week, then 1-2x/week as needed. If recurrent do 24-48 hours prior to expected symptoms	1-2 tsp of baking soda in 1/2L of warm water 1-2x/week as needed. If recurrent do 24-48 hours prior to expected symptoms	Discontinue tampon use until they are symptomatic free for 6 months	Did not indicate	Did not indicate	Sitz bath preferred to vaginal irrigation as less risk of introducing pathogens to upper genital tract and increase PID risk	NA	NA	NA	NA	NA	NA
Jiang 2012	2012	article	China	Chinese Mandarin	not given	Chinese Journal of Microecology	None	cross-sectional descriptive	no	prevalence	1260	Prevalence of different types of vaginal infections in women attending an outpatient clinic	yes	Random sample of gynecological patients presenting to hospital gynecology department March-Dec 2011. Did not indicate exclusion criteria.	age 23-57 years	did not indicate	yes/no	8	NA	no	NA	NA	NA	NA	NA	NA	NA	no	NA	NA	NA	NA	NA	NA	NA	NA	NA	NA	NA	NA	NA
Kaufman 1989	1989	book chapter/section	United States	English	NA	Benign Diseases of Vulva and Vagina	NA	review	no	comprehensive	NA	Overview of miscellaneous vaginal disorders	no	NA	NA	NA	NA	NA	NA	no	NA	NA	NA	NA	NA	NA	NA	yes	Primary	Did not indicate	1 tsp of baking soda in 1/2L of water, repeat as needed.	Did not indicate	Did not indicate	Reassure the discharge is physiological and temporary allows women to cope as misguided attempts can results in a true vaginitis.	Did not indicate	NA	NA	NA	NA	NA	NA
Korenek 2003	2003	article	United States	English	not given	The Internet Journal of Advanced Nursing Practice	None	review	yes	comprehensive	NA	Overview of bacterial vaginosis, lactobacillosis, and cytolytic vaginosis	no	NA	NA	NA	NA	NA	NA	no	NA	NA	NA	NA	NA	NA	NA	yes	Secondary	2-4 tbs of baking soda in 2 inches of warm bath water, for 15 min 2-3x/week for the first week, then 1-2x/week as needed. If recurrence start 24 -48 hours before anticipate onset of symptoms	1 tsp of baking soda in 1/2L of warm water, 1-2x week as needed.	Discontinue tampon use until symptoms-free for 6 months	Did not indicate	1) Wipe genital area front to back; 2) wash with warm water only; 3) avoided scented soaps and feminine hygiene products ;4) avoid douching, steroid creams (unless prescribed); 5) avoid constricting, tight fitting clothing; and 6) sleep without underwear	Did not indicate	NA	NA	NA	NA	NA	NA
Lapina 2020	2020	article	Russia	Russian	not given	Gynecology	None	prospective cohort	no	treatment	60	Impact of Zalain (vaginal suppositories) with Zalagel Intim (gel) post genital prolapse surgery on risk of vaginal dysbiosis	no	Women diagnosed with bladder prolapse. Did not indicate date of recruitment, exclusion criteria, and sampling method.	postmenopausal	did not indicate	yes but unclear if microscopy or culture1	20	NA	no	NA	NA	NA	NA	NA	NA	NA	yes	Primary	Did not indicate	Did not indicate	Did not indicate	Did not indicate	Zalain suppository x 1 and Zalagel Intim gel on external genetalia and stitches twice daily for 14 days	Did not indicate	Within 2 weeks of treatment, itching, burning resolved and discharged improved in 20/20 women with cytolytic vaginosis. Also vaginal pH normalized in all women (pH 3.8-4.5)	NA	NA	NA	NA	NA
Ledger 2017	2017	book chapter/section	United States	English	NA	Vulvovaginal infections	NA	review	yes	comprehensive	NA	Overview of cytolytic vaginosis, aerobic vaginitis, and desquamative inflammatory vaginitis	no	NA	NA	NA	NA	NA	NA	no	NA	NA	NA	NA	NA	NA	NA	yes	Secondary	Did not indicate	Short bursts of baking soda 2x/week for several weeks (unclear if this was for a sitz bath or vaginal irrigation)	Did not indicate	Did not indicate	Did not indicate	Did not indicate	NA	NA	NA	NA	NA	NA
MartinSaco 2019	2019	article	Spain	English	not given	Progresos de Obstetricia y Ginecologia	None	review	no	comprehensive	NA	Evidence review of lesser known vaginitis conditions	no	NA	NA	NA	NA	NA	NA	no	NA	NA	NA	NA	NA	NA	NA	yes	Secondary	Did not indicate	Baking soda irrigations twice weekly. Did not provide further details.	Did not indicate	Did not indicate	Did not indicate	Did not indicate	NA	NA	NA	NA	NA	NA
Mills 2017	2017	article	United States	English	not given	Obstetrics and Gynecology Clinics of North America	1.691	review	no	comprehensive	NA	Approach to vaginitis	no	NA	NA	NA	NA	NA	NA	no	NA	NA	NA	NA	NA	NA	NA	yes	Secondary	Did not indicate	1-2 tbsp of baking soda in 4 cups of warm water, 2x/week for 2 weeks. Repeat treatment if needed.	Did not indicate	Did not indicate	baking soda filled gelatin capsule inserted intravaginally 2x/week for 2 weeks	Did not indicate	NA	NA	NA	NA	NA	NA
Moghaddam 2009	2009	article	Iran	English	not given	Rawal Medical Journal	None	case control	no	association	415	Association between types of Lactobacilli flora and vulvovaginal candidiasis	yes	All satisfactory vaginal smears of normally menstruating women with symptomatic vaginal candidiasis from 2001 - 2006. Controls were satisfactory vaginal swabs of normally menstruating asymptomatic women. Did not provide exclusion criteria.	mean age 35 (SD 7-9)	yes	yes but unclear if microscopy or culture	62	candida 18/215; control 44/200	yes	combination of vaginal pool, cervical transformation zone and endocervical canal	did not indicate	methenamine silver stain	lactobacilli, cytolysis	abundance of lactobacilli, rod-shaped, slender and slim	cytolysis of the glycogen-rich intermediate squamous cells	I-III grading system.Type I: lactobacillus overgrowth flora. abundance of bacteria outside of epithelial cells and often with marked cytolysis of the glycogen- rich intermediate squamous cells; Type 2:lactobacillus flora. Number of lactobacilli much lower than in type 1, no cytolysis and limited number of coccoid bacteria. Type 3: mixed flora. Mixture of lactobacilli and various other short, plum…	no	NA	NA	NA	NA	NA	NA	NA	NA	lactobacillus flora/vaginal candidiasis	High	High	High	In women with candidiasis, 9% had findings of cytolytic vaginosis compared to 25% in women without candidiasis (chi-squared test appears to have been used to analyze the results between the three types of flora and P reported as <.0001. However, we recalculated and P should be <.001).
Mulley 2000	2000	book chapter/section	United States	English	NA	Primary Care Medicine	NA	review	no	comprehensive	NA	Approach to vaginal discharge	no	NA	NA	NA	NA	NA	NA	no	NA	NA	NA	NA	NA	NA	NA	yes	Secondary	Did not indicate	30-60 g of baking soda in 1L of warm water, 2-3x/week and then 1-2/week as needed.	Did not indicate	Did not indicate	1) Avoid douches, irritant soaps, bubble baths and genital deodorant, 2) wipe from front to back after urination, 3) abstinence from intercourse during treatment.	Did not indicate	NA	NA	NA	NA	NA	NA
Nasiell 1972	1972	article	Sweden	English	not given	Acta Cytologica	1.562	cross-sectional analytical	no	association	440	Association between lactobacilli/cytolytic vaginosis and cervical dysplasia/cervical cancer	yes	Women with invasive carcinoma, carcinoma in situ, severe dysplasia and negative cytology. Women in the later 3 groups were matched by age but otherwise randomly selected. Did not indicate date of recruitment, exclusion criteria, and sampling method for invasive carcinoma group.	age 26-45 years	did not indicate	no/no	48	invasive: 4/110; carcinoma in situ 13/110 ; dysplasia 10/110; controls 21/110	yes	did not indicate	did not indicate	Papanicolaou stain	lactobacilli, cytolysis, no other microbiological findings, no visible microorganisms	only distinct forms of lactobacilli	dissolution of cytoplasm of squamous intermediate cells and free unaltered nuclei	4 groups: Group 1: only distinct forms of lactobacillus, with or without cytolysis; Group 2: mixture of lactobacillus, cocci and other microorganisms. Bacilli often dominated the flora; Group 3:various microorganisms, but no bacilli; Group 4: No microorganisms	no	NA	NA	NA	NA	NA	NA	NA	NA	cytolytic vaginosis/cervical dysplasia and cervical cancer	Low	Moderate	High	In women with invasive carcinoma, 4% had cytolytic vaginosis compared to 12% in women with carcinoma in situ; 9% in women with dysplasia; and 19% in controls. (No statistical tests were done on these figures.)
Paavonen 1995	1995	article	Finland	English	not given	Acta Obstetricia et Gynecologica Scandinavica	2.741	review	no	comprehensive	NA	Approach to vulvodynia	no	NA	NA	NA	NA	NA	NA	no	NA	NA	NA	NA	NA	NA	NA	yes	Primary	Did not indicate	50 g of baking soda in !L of warm water, 2-3x/week	Did not indicate	Did not indicate	Treatment is seldom needed, just provide assurance of physiological nature of the condition to the patient.	Did not indicate	NA	NA	NA	NA	NA	NA
Puri 2019	2019	article	India	English	not given	Journal of Cytology & Histology	None	cross-sectional descriptive	yes	prevalence	190	Prevalence of cytolytic vaginosis	yes	Pap smears received at the clinical laboratory of women presenting with vaginitis symptoms at the gynecological outpatient clinic . Did not indicate date of recruitment, exclusion criteria, and sampling method.	median age 39 (range 24-61 years odl)	yes	yes/no	31	NA	yes	did not indicate	did not indicate	Papanicolaou stain	cibley criteria (except did not include pH)	increased number	presence & stripped of naked nuclei	none	yes	Primary	Did not indicate	1-2 tbs of baking soda in 4 cups of warm water twice weekly for 2 weeks	Did not indicate	Did not indicate	Gelatin filled capsules with baking soda	Did not indicate	None	NA	NA	NA	NA	NA
Ramirez-Santos 2008	2008	article	Spain	English	not given	Actas Dermo-Sifiliográficas	None	review	no	comprehensive	NA	Approach to recurrent vulvovaginitis	no	NA	NA	NA	NA	NA	NA	no	NA	NA	NA	NA	NA	NA	NA	yes	Secondary	Did not indicate	30-60g of baking soda in 1 L of water 2x/week until symptoms resolve	Did not indicate	Did not indicate	Did not indicate	Did not indicate	NA	NA	NA	NA	NA	NA
Raykova 2018	2018	article	Bulgaria	English	Grant No 22/2015 at the Medical University of Sofia, Bulgaria, Faculty of Medicine, 1 G. Sofiiski Blvd	Acta Microbiologica Bulgarica	None	cross-sectional descriptive	yes	prevalence	468	Prevalence of cytolytic vaginosis compared to vulvovaginal candidiasis and bacterial vaginosis in women presenting with vaginal discharge	yes	Women presenting with vaginal discharge over an 11 month period. Exclusion criteria: pregnancy, use of hormonal contraceptives and cervical cancer. Did not indicate where presented, date of recruitment, and sampling method.	reproductive age	yes	yes/no, did PCR	24	NA	yes	did not indicate	did not indicate	gram stain	cibley criteria (except did not include trichomonas and included intermediate cells)	overgrowth	destroyed epithelial cells and naked nuclei	none	yes	Primary	Recommended. Did not provide details.	Did not indicate	Discontinue tampon use	Did not indicate	1. Stop all antibiotics, anti-fungal and probiotics; 2. Avoid soap in genital area; 3. Abstain from sexual intercourse during symptoms; and 4. Reduce amount of sugar	Did not indicate	None	NA	NA	NA	NA	NA
Ricci 2010	2010	article	Chili	Spanish	not given	Revista Chilena de Obstetricia y Ginecologia	None	review	yes	comprehensive	NA	Overview of cytolytic vaginosis	no	NA	NA	NA	NA	NA	NA	no	NA	NA	NA	NA	NA	NA	NA	yes	Secondary	Did not indicate	baking soda irrigation. Did not provide the details.	Did not indicate	Mentioned antibiotics, but didn't specify name or dosage	Limit use of probiotics	Did not indicate	NA	NA	NA	NA	NA	NA
Rocchetti 2011	2011	article	Brazil	English	Fundação de Amparo a Pesquisa do Estado de São Paulo (FAPESP) grant 06/55307-0 and 07/51704-7	Archives of Gynecology and Obstetrics	2.199	cross-sectional analytical	no	association	405	Prevalence and risk factors of group B streptococci in pregnant women	yes	Women 35 to 37 weeks gestation with a singleton pregnancy that attended a prenatal care unit from Feb 2006 - January 2007. Exclusion criteria: symptoms of urinary infection or antibiotic use within the preceding 60 days, sexual intercourse within 72 hours before examination or not consenting to the study. Did not indicate sampling method.	median age of strep positive 26 (IQR 21 -33), median age of strep negative 25 (IQR 20-31)	did not indicate	yes/no	46	NA	no	NA	NA	NA	NA	NA	NA	NA	no	NA	NA	NA	NA	NA	NA	NA	NA	vaginal flora/group B strep colonization	Low	Moderate	Low	In women with group B strep colonization compared to not having group B strep colonization, the odds of cytolytic vaginosis was 2.717 (95% CI, 1.075-6.866).
Sanches 2018	2018	article	Brazil	English	Research Support Foundation of Sao Paulo (FAPESP) 2016/18850-9 to Mr. José Marcos Sanches	PloS One	2.776	cross-sectional analytical	yes	diagnosis	24	Characterization of the vaginal lipids concentration in vaginal discharge of vulvovaginal candidiasis, cytolytic vaginosis and normal vaginal flora samples	no	NA	NA	NA	NA	NA	NA	yes	vagina, did not indicate specific location	sterile dacron swab	gram stain	cibley criteria (except did not include pH and included symptoms of vaginal itching or/and pruritis)	high number of lactobacillus morphotypes	vaginal epithelial lysis	none	no	NA	NA	NA	NA	NA	NA	NA	NA	NA	NA	NA	NA	NA
Sanches 2020	2020	article	Brazil	English	Fundação de Amparo à Pesquisa do Estado de São Paulo 2017/19095–2	Revista Brasileira de Ginecologia e Obstetricia	0.29	cross-sectional analytical	yes	diagnosis	24	Clinical and laboratory characteristics to differentiate cytolytic vaginosis and vulvovaginal candidiasis	no	NA	NA	NA	NA	NA	NA	yes	vagina, did not indicate specific location	dacron swab	wet mount and gram stain	Did not indicate	Did not indicate	Did not indicate	lactobacilli predominant or other species	no	NA	NA	NA	NA	NA	NA	NA	NA	NA	NA	NA	NA	NA
Secor 1992	1992	article	United States	English	not given	Nurse Practitioner Forum: Current Topics and Communications	0.1	review	yes	comprehensive	NA	Overview of cytolytic vaginosis	no	NA	NA	NA	NA	NA	NA	no	NA	NA	NA	NA	NA	NA	NA	yes	Primary	2-4 tbsp of baking soda in 1-2 inches of warm water 2x/day for 15-20 minutes each time. Wash bathtub after use.	1-2 tsp of baking soda in a 1/2L of water 1-2x/week when have symptoms. Clean equipment after each use with hot water and soap.	Discontinue tampons and only wear during physical activity for 1-2 hours at most. Use non deodorized pad.	Did not indicate	1) Stop antifungal treatment, yogurt and supplements; 2) Reduce excessive dietary sugar; 3) wash genital area with plain water or mineral oil on cotton balls, do not use soap; 4) wear white, all cotton underwear; 5) launder with mild soap and hot water, rinse thoroughly; and 6) avoid sexual intercourse and oral sex during symptoms and initial therapy.	1) stop antifungal treatment; 2) discontinue tampons; 3) sitz bath; and 4) vaginal irrigations	NA	NA	NA	NA	NA	NA
Shopova 2001	2001	article	Bulgaria	Bulgarian	not given	Akusherstvo i Ginekologiya	None	review	no	comprehensive	NA	Overview of clinical and microbiological characteristics of lactobacillus	no	NA	NA	NA	NA	NA	NA	no	NA	NA	NA	NA	NA	NA	NA	yes	Primary	Did not indicate	Baking soda vaginal rinses	Did not indicate	Did not indicate	Did not indicate	Did not indicate	NA	NA	NA	NA	NA	NA
Shopova 2006	2006	article	Bulgaria	Bulgarian	not given	Akusherstvo i Ginekologiya	None	case series	yes	comprehensive	47	Case series of women with cytolytic vaginosis	no	NA	NA	NA	NA	NA	NA	yes	vagina, did not indicate specific location	did not indicate	gram stain	cibley (except for absence of trichomonas) and nugent	mass growth of lactobacilli (> 200 colonies per petri) (described in the results of the study)	"bare nuclei" of vaginal epithelial cells (described in the results of the study)	none	yes	Primary	Did not indicate	30-60 grams/1L of water 2-3x/week 24-48 hours prior to the onset of symptoms	Did not indicate	Did not indicate	Did not indicate	Did not indicate	32/47 patients improved after an average of 2 cycles of vaginal irrigation.	NA	NA	NA	NA	NA
Silva 2014	2014	article	Brazil	English	none	Sao Paulo Medical Journal	1.088	retrospective cohort	no	association	3390	Factors associated with evolution of cervical intraepithelial lesions	yes	Review of all women with a diagnosis of low-grade intraepithelial lesions or lesions of undetermined significance from 1995 - 2000 at the gynecology and obstetrics department.	did not indicate	did not indicate	yes but unclear if microscopy or culture	190	evolution: 15/336; no evolution: 175/1039	no	NA	NA	NA	NA	NA	NA	NA	no	NA	NA	NA	NA	NA	NA	NA	NA	cytolytic vaginosis/HPV and cervical intraepithelial lesions	Low	Moderate	Moderate	Prevalence of cytolytic vaginosis among women with low-grade intraepithelial lesions (LSIL) or lesions of undetermined significance that evolved to high-grade intra-epithelial lesion (HSIL) was 3.7%, compared to a prevalence of 5.8% in women with lesions that did not evolve into HSIL. The study indicates that statistical testing was done but did not provide this information.
Suresh 2009	2009	article	India	English	none	Indian Journal of Sexually Transmitted Disease	None	review	yes	comprehensive	NA	Overview of cytolytic vaginosis	no	NA	NA	NA	NA	NA	NA	no	NA	NA	NA	NA	NA	NA	NA	yes	Secondary	Did not indicate	1-2 tbsp of baking soda in 4 cups of warm water 2x/week every two weeks	Did not indicate	Did not indicate	baking soda filled gelatin capsule inserted intravaginally 2x/week for 2 weeks	Did not indicate	NA	NA	NA	NA	NA	NA
Vertolini 2014	2014	article	United States	English	not given	Journal of Clinical Gynecology and Obstetrics	None	review	no	comprehensive	NA	Review of lactobacillosis	no	NA	NA	NA	NA	NA	NA	no	NA	NA	NA	NA	NA	NA	NA	no	NA	NA	NA	NA	NA	NA	NA	NA	NA	NA	NA	NA	NA
Vieira-Baptista 2017 case control	2017	abstract	Portugal	English	unable to determine	Journal of Lower Genital Tract Disease	1.458	case control	no	association	291	Association between vaginal flora and vulvodynia	yes	Vaginal slides of women that presented with vulvodynia and vaginal slides of age matched controls (women referred for abnormal PAP tests or family planning). Did not indicate where women presented, date of recruitment, and sampling method for the case group.	did not indicate	yes	yes but unclear if microscopy or culture	22	vulvodynia: 16/97; controls 8/194	no	NA	NA	NA	NA	NA	NA	NA	no	NA	NA	NA	NA	NA	NA	NA	NA	vaginal flora/vulvodynia	Low	Low	Moderate	In women with vulvodynia compared to women without vulvodynia, the odds of cytolytic vaginosis are 4.593 (95% CI, 1.890-11.160).
Vieira-Baptista 2017 cross sectional	2017	abstract	Portugal	English	unable to determine	Journal of Lower Genital Tract Disease	1.458	cross-sectional analytical	yes	association	1022	Association between cytolytic vaginosis and cervical dysplasia/HPV	yes	Consecutive women referred for consultation due to an abnormal Pap test or for family planning services. Did not indicate where women presented, date of recruitment, and exclusion criteria.	did not indicate	did not indicate	no/no	32	NA	no	NA	NA	NA	NA	NA	NA	NA	no	NA	NA	NA	NA	NA	NA	NA	NA	cytolytic vaginosis/HPV infection and cervical dysplasia	Low	Low	High	In women with an abnormal Pap result compared to women with a normal Pap result, the prevalence of cytolytic vaginosis was 3.5% vs 2.6%, P = .4. In women with HR-HPV positive compared to women HR-HPV negative, the prevalence of cytolytic vaginosis was 2.7% vs 3.5%, P = 0.5. In women with a cervical biopsy with high-grade lesions compared to low-grade lesions, the prevalence of cytolytic vaginosis…
Vieira-Baptista 2019	2019	book chapter/section	Portugal	English	NA	Vulvar Disease	NA	review	no	comprehensive	NA	Overview of vaginitis	no	NA	NA	NA	NA	NA	NA	no	NA	NA	NA	NA	NA	NA	NA	yes	Primary	Mentioned sitz bath but did not provide details	30-40 mg diluted in 1L of warm water and vaginal irrigations daily for 2 weeks. Maintenance, if needed, should be kept as the minimum required to control symptoms. In recurrent cases if a pattern, treatment should start 24-48 hours prior to anticipated onset of symptoms.	Did not indicate	Did not indicate	Did not indicate	Did not indicate	NA	NA	NA	NA	NA	NA
Vieira-Baptista 2020	2020	article	Portugal	English	none	Jornal Brasileiro de Doencas sexualmente transmissiveis	None	review	no	comprehensive	NA	Critical analysis of current diagnostic approach for vaginitis	no	NA	NA	NA	NA	NA	NA	no	NA	NA	NA	NA	NA	NA	NA	no	NA	NA	NA	NA	NA	NA	NA	NA	NA	NA	NA	NA	NA
Vieira-Baptista 2021	2021	article	Portugal	English	not given	Journal of Lower Genital Tract Disease	1.458	review	no	diagnosis	NA	Establish evidence-based recommendations for wet mount microscopy	no	NA	NA	NA	NA	NA	NA	no	NA	NA	NA	NA	NA	NA	NA	no	NA	NA	NA	NA	NA	NA	NA	NA	NA	NA	NA	NA	NA
Voytik 2020	2020	article	United States	English	not given	Current Infectious Disease Reports	2.755	review	yes	comprehensive	NA	Evidence appraisal of cytolytic vaginosis	no	NA	NA	NA	NA	NA	NA	no	NA	NA	NA	NA	NA	NA	NA	yes	Secondary	Did not indicate	30-60 grams/1L of water 2-3x/week and then 1-2x/week as needed. Start 24-48 hours prior to the onset of symptoms.	Did not indicate	Did not indicate	Did not indicate	Did not indicate	NA	NA	NA	NA	NA	NA
Wathne 1994	1994	article	Sweden	English	not given	Acta Obstetricia et Gynecologica Scandinavica	2.741	cross-sectional descriptive	no	prevalence	101	Comparison of clinical and microbiological findings in women with vaginal discharge	yes	Consecutive women presenting to community health centre with vaginal discharge and/or genital malodor over 12 month period. Exclusion criteria: signs of symptoms of endometritis or salpingitis. Did not indicate date of recruitment.	median age 25 (range 17-48)	yes	yes/yes	5	NA	yes	vagina, posterior fornix	did not indicate	wet mount	cibley criteria (except didn't mention discharge, specific pH, or fragmented epithelial cells)	numerous lactobacilli	did not indicate	none	no	NA	NA	NA	NA	NA	NA	NA	NA	NA	NA	NA	NA	NA
Xiao 2010	2010	article	China	Chinese Mandarin	not given	Journal of Obstetrics and Gynaecology Research	1.122	review	yes	comprehensive	NA	Overview of cytolytic vaginosis	no	NA	NA	NA	NA	NA	NA	no	NA	NA	NA	NA	NA	NA	NA	yes	Secondary	Mentioned sitz bath but did not provide details	1 tsp of baking soda in 1L of warm water, 1-2x/week	Did not indicate	Did not indicate	Did not indicate	Sitz bath preferred to vaginal irrigation as less risk of introducing pathogens to upper genital tract and increase PID risk	NA	NA	NA	NA	NA	NA
Xu 2019	2019	article	China	English	Zhejiang Provincial Natural Science Foundation of China (Grant No. LY18H040001)	Journal of Clinical Laboratory Analysis	1.728	cross-sectional analytical	yes	diagnosis	75	Characterization of microbiome of women with cytolysis vaginosis with high-throughput sequencing	no	NA	NA	NA	NA	NA	NA	no	NA	NA	NA	NA	NA	NA	NA	no	NA	NA	NA	NA	NA	NA	NA	NA	NA	NA	NA	NA	NA
Yang 2017	2017	article	China	English	Science Foundation of Tianjin (2013KY39)	Gynecologic and Obstetric Investigation	1.302	cross-sectional descriptive	yes	diagnosis	536	Clinical differences between cytolytic vaginosis and vulvovaginal candidiasis in women with recurring vulvovaginitis	yes	Women presenting to the outpatient gynecology department diagnosed with recurrent vulvovaginitis (≥4 episodes in 12 months) January 2013-2015. Exclusion criteria: vaginal bleeding, antibiotic use in last 30 days, sexual intercourse, vaginal medication use or vaginal douching in last 7 days, pregnancy, diabetes mellitus, and menstrual cycle irregularly. Did not indicate sampling method.	age 18-54 years	yes	yes/yes	143	NA	yes	did not indicate	sterile cotton swab	wet mount and gram stain	cibley criteria	abundant lactobacilli	evidence of cytolysis	none	yes	Secondary	Recommended. Did not provide details.	Recommended. Did not provide details.	Did not indicate	Did not indicate	Did not indicate	Did not indicate	None	NA	NA	NA	NA	NA
Yang 2020	2020	article	China	English	not given	Journal of Lower Genital Tract Disease	1.458	cross sectional analytical	yes	diagnosis	149	Microbial composition and variation in lactobacillus microbiome in patients with cytolytic vaginosis compared to healthy controls	no	NA	NA	NA	NA	NA	NA	yes	vagina, posterior fornix	sterile cotton swab	wet mount and gram stain	cibley	abundant	cytoplasmic fragmentations and naked nuclei	none	yes	Secondary	Recommended. Did not provide details.	Recommended. Did not provide details.	Did not indicate	Did not indicate	Did not indicate	Did not indicate	None	NA	NA	NA	NA	NA
Zidovsky 1963	1961	article	Czech Republic	English	not given	Acta Cytologica	1.562	retrospective cohort	yes	association	953	Association between cytolytic vaginosis and fetal impairment	yes	Pregnant women with a cytological smears at the Institute for the Care of Mother and Child. Exclusion criteria: delivery at their institution. Did not indicate date of recruitment, and sampling method.	did not indicate	did not indicate	no/no	133	healthy infants: 109/895; impaired/dead infants: 24/56	yes	did not indicate	did not indicate	did not indicate	lactobacilli, cytolysis, leukocytes (absence)	massive occurrence of bacillus vaginosis dodderier	debris of cytolyzed epithelial cells, free nuclei	none	yes	Secondary	Did not indicate	Did not indicate	Did not indicate	vaginal antibiotic	Did not indicate	Did not indicate	None	cytolytic vaginosis/fetal impairment	Moderate	Moderate	High	In women with cytolytic vaginosis, 18.0% (95% CI, 12.1%-33.9%) of infants were impaired/died; in women without cytolytic vaginosis 3.9% (95% CI, 2.7%-5.9%) of infants were impaired or died.
NA: not applicable
